# Supplementary material for: Y-Chromosome Variation in Hominids: Intraspecific Variation Is Limited to the Polygamous Chimpanzee
Source: PLoS One. 2011 Dec 27;6(12):e29311. doi: 10.1371/journal.pone.0029311 (PMC3246485; doi:10.1371/journal.pone.0029311)
Supplement: Table S4 — Common chimpanzee – qPCR calculated data. (XLS) [file pone.0029311.s004.xls]

## Sheet: Tabelle2
Table S4: Common chimpanzee - qPCR calculated data
Name	Sample	Gene	DAZa/SRY	Mean	SD	SE	t-test	p-value
Bimbo	624	DAZ a	1.83863	1.86615	0.109672	0.0548361	0.680819	0.544826
			1.83305
			1.7692
			2.02373
Name	Sample	Gene	DAZbis/SRY	Mean	SD	SE	t-test	p-value
Bimbo	624	DAZ bis	1.70326	1.9531	0.251456	0.125728	0.215055	0.843515
			1.86106
			1.9503
			2.29776
Name	Sample	Gene	CDY/SRY	Mean	SD	SE	t-test	p-value
Bimbo	624	CDY	6.14065	6.04044	0.118234	0.0591169	0.709771	0.52904
			5.8808
			6.11835
			6.02197
Name	Sample	Gene	CDY*/SRY	Mean	SD	SE	t-test	p-value
Bimbo	624	CDY*	5.46572	5.74974	0.314421	0.157211	0.783916	0.490287
			5.91609
			6.10968
			5.50748
Name	Sample	Gene	DAZa/SRY	Mean	SD	SE	t-test	p-value
Tommy	791	DAZ a	1.60552	2.15678	0.427114	0.213557	0.0877437	0.935609
			2.03317
			2.48033
			2.5081
Name	Sample	Gene	DAZbis/SRY	Mean	SD	SE	t-test	p-value
Tommy	791	DAZ bis	2.53499	2.35101	0.149279	0.0746396	0.991051	0.394719
			2.16935
			2.349
			2.35072
Name	Sample	Gene	CDY/SRY	Mean	SD	SE	t-test	p-value
Tommy	791	CDY	1.86787	1.90235	0.183681	0.0918406	0.16559	0.879009
			1.67137
			1.95946
			2.11072
Name	Sample	Gene	CDY*/SRY	Mean	SD	SE	t-test	p-value
Tommy	791	CDY*	2.48015	2.19384	0.206685	0.103342	0.661925	0.555323
			2.02855
			2.05738
			2.20927
Name	Sample	Gene	DAZa/SRY	Mean	SD	SE	t-test	p-value
Tim	961	DAZ a	2.4276	2.43287	0.0408759	0.020438	0.339904	0.756335
			2.48487
			2.43388
			2.38512
Name	Sample	Gene	DAZbis/SRY	Mean	SD	SE	t-test	p-value
Tim	961	DAZ bis	1.93338	2.03401	0.427477	0.213739	0.465061	0.673565
			2.53072
			1.50969
			2.16226
Name	Sample	Gene	CDY/SRY	Mean	SD	SE	t-test	p-value
Tim	961	CDY	1.93716	1.7668	0.165641	0.0828205	0.374179	0.733153
			1.77598
			1.81319
			1.54085
Name	Sample	Gene	CDY*/SRY	Mean	SD	SE	t-test	p-value
Tim	961	CDY*	1.93121	1.95365	0.267589	0.133794	0.233598	0.83033
			2.33129
			1.71046
			1.84163
Name	Sample	Gene	DAZa/SRY	Mean	SD	SE	t-test	p-value
Bobby	795	DAZ a	2.31173	2.14038	0.26458	0.13229	0.351723	0.7483
			2.26611
			1.74617
			2.23751
Name	Sample	Gene	DAZbis/SRY	Mean	SD	SE	t-test	p-value
Bobby	795	DAZ bis	2.11874	2.08488	0.263228	0.131614	0.138925	0.898311
			2.44361
			1.91066
			1.86652
Name	Sample	Gene	CDY/SRY	Mean	SD	SE	t-test	p-value
Bobby	795	CDY	2.55522	2.97994	0.360752	0.180376	0.0410362	0.969845
			2.80546
			3.27345
			3.28563
Name	Sample	Gene	CDY*/SRY	Mean	SD	SE	t-test	p-value
Bobby	795	CDY*	2.75087	3.10574	0.442702	0.221351	0.150275	0.890083
			2.80905
			3.71589
			3.14714
Name	Sample	Gene	DAZa/SRY	Mean	SD	SE	t-test	p-value
Sascha	793	DAZ a	2.15079	2.14886	0.362388	0.181194	0.35782	0.744172
			1.74384
			2.07772
			2.62307
Name	Sample	Gene	DAZbis/SRY	Mean	SD	SE	t-test	p-value
Sascha	793	DAZ bis	1.89969	1.70185	0.172197	0.0860987	0.963907	0.406197
			1.51476
			1.78235
			1.61057
Name	Sample	Gene	CDY/SRY	Mean	SD	SE	t-test	p-value
Sascha	793	CDY	1.68676	1.66312	0.105363	0.0526813	0.439038	0.690332
			1.53711
			1.79055
			1.63806
Name	Sample	Gene	CDY*/SRY	Mean	SD	SE	t-test	p-value
Sascha	793	CDY*	2.65044	2.09004	0.403159	0.201579	0.346935	0.75155
			1.98568
			2.03334
			1.69072
Name	Sample	Gene	DAZa/SRY	Mean	SD	SE	t-test	p-value
Moritz	1088	DAZ a	1.8183	2.12207	0.303723	0.151862	0.234496	0.829693
			2.02315
			2.1071
			2.53975
Name	Sample	Gene	DAZbis/SRY	Mean	SD	SE	t-test	p-value
Moritz	1088	DAZ bis	1.63728	1.59977	0.0537894	0.0268947	0.578097	0.603737
			1.52295
			1.60212
			1.63672
Name	Sample	Gene	CDY/SRY	Mean	SD	SE	t-test	p-value
Moritz	1088	CDY	1.78025	1.78823	0.107028	0.053514	0.214881	0.843639
			1.65067
			1.90992
			1.81209
Name	Sample	Gene	CDY*/SRY	Mean	SD	SE	t-test	p-value
Moritz	1088	CDY*	1.95141	1.95786	0.135528	0.0677639	0.464737	0.673772
			1.83866
			1.89231
			2.14906
Name	Sample	Gene	DAZa/SRY	Mean	SD	SE	t-test	p-value
Max (1)	264	DAZ a	2.29715	2.11018	0.234928	0.117464	0.59587	0.593225
			2.08766
			1.78652
			2.2694
Name	Sample	Gene	DAZbis/SRY	Mean	SD	SE	t-test	p-value
Max (1)	264	DAZ bis	2.09002	2.22372	0.288489	0.144244	0.928443	0.421661
			2.39317
			1.88768
			2.524
Name	Sample	Gene	CDY/SRY	Mean	SD	SE	t-test	p-value
Max (1)	264	CDY	3.31713	3.24977	0.111281	0.0556404	0.860898	0.452603
			3.20922
			3.36008
			3.11265
Name	Sample	Gene	CDY*/SRY	Mean	SD	SE	t-test	p-value
Max (1)	264	CDY*	3.56763	2.95921	0.51132	0.25566	0.0876577	0.935672
			3.15879
			2.40044
			2.70998
Name	Sample	Gene	DAZa/SRY	Mean	SD	SE	t-test	p-value
Mike	993	DAZ a	1.80937	2.05869	0.326236	0.163118	0.223447	0.837539
			1.86921
			2.02813
			2.52804
Name	Sample	Gene	DAZbis/SRY	Mean	SD	SE	t-test	p-value
Mike	993	DAZ bis	2.05409	2.13909	0.287695	0.143847	0.323493	0.767561
			2.56119
			1.91534
			2.02573
Name	Sample	Gene	CDY/SRY	Mean	SD	SE	t-test	p-value
Mike	993	CDY	1.93736	1.92788	0.250984	0.125492	0.184502	0.865387
			2.27292
			1.69147
			1.80979
Name	Sample	Gene	CDY*/SRY	Mean	SD	SE	t-test	p-value
Mike	993	CDY*	1.98209	2.1823	0.26596	0.13298	0.0631666	0.953607
			1.95096
			2.51095
			2.28522
Name	Sample	Gene	DAZa/SRY	Mean	SD	SE	t-test	p-value
Max (2)	1081	DAZ a	3.56072	3.94942	0.305836	0.152918	0.425952	0.698855
			4.03404
			4.29656
			3.90637
Name	Sample	Gene	DAZbis/SRY	Mean	SD	SE	t-test	p-value
Max (2)	1081	DAZ bis	4.02689	4.20322	0.214593	0.107296	0.661226	0.555715
			4.50548
			4.2026
			4.07793
Name	Sample	Gene	CDY/SRY	Mean	SD	SE	t-test	p-value
Max (2)	1081	CDY	3.72637	4.04872	0.24521	0.122605	0.222467	0.838236
			4.04083
			4.31844
			4.10922
Name	Sample	Gene	CDY*/SRY	Mean	SD	SE	t-test	p-value
Max (2)	1081	CDY*	3.9562	3.98436	0.404326	0.202163	0.289705	0.790911
			4.50996
			3.5239
			3.9474
Name	Sample	Gene	DAZa/SRY	Mean	SD	SE	t-test	p-value
Fritz	95	DAZ a	2.36322	2.20201	0.233496	0.116748	0.783637	0.490428
			2.1283
			2.41155
			1.90496
Name	Sample	Gene	DAZbis/SRY	Mean	SD	SE	t-test	p-value
Fritz	95	DAZ bis	2.39602	2.34464	0.158519	0.0792596	0.899758	0.434561
			2.32079
			2.52035
			2.14141
Name	Sample	Gene	CDY/SRY	Mean	SD	SE	t-test	p-value
Fritz	95	CDY	2.87339	2.76435	0.245804	0.122902	0.964441	0.405969
			2.67046
			3.04002
			2.47355
Name	Sample	Gene	CDY*/SRY	Mean	SD	SE	t-test	p-value
Fritz	95	CDY*	2.93291	2.53913	0.39447	0.197235	0.972396	0.402575
			2.1642
			2.82211
			2.23728

## Sheet: Tabelle1
		Table S5: Common chimpanzee - qPCR calculated data
		run 1									run 2
		Bimbo									Bimbo
		DAZ a	Sample	DAZa/SRY	Mean	SD	SE				DAZ a	Sample	DAZa/SRY	Mean	SD	SE		Name	Gene	Sample	DAZa/SRY	Mean	SD	SE	t-test	p-value
			624	1.83863	1.83584	0.00394336	0.00197168					624	1.7692	1.89647	0.179979	0.0899893		Bimbo	DAZ a	624	1.83863	1.86615	0.109672	0.0548361	0.680819	0.544826
			624	1.83305								624	2.02373								1.83305
																					1.7692
																					2.02373
		DAZ bis	Sample	DAZbis/SRY	Mean	SD	SE				DAZ bis	Sample	DAZbis/SRY	Mean	SD	SE		Name	Gene	Sample	DAZbis/SRY	Mean	SD	SE	t-test	p-value
			624	1.70326	1.78216	0.111586	0.0557928					624	1.9503	2.12403	0.24569	0.122845		Bimbo	DAZ bis	624	1.70326	1.9531	0.251456	0.125728	0.215055	0.843515
			624	1.86106								624	2.29776								1.86106
																					1.9503
																					2.29776
		CDY	Sample	CDY/SRY	Mean	SD	SE				CDY	Sample	CDY/SRY	Mean	SD	SE		Name	Gene	Sample	CDY/SRY	Mean	SD	SE	t-test	p-value
			624	6.14065	6.01072	0.183741	0.0918704					624	6.11835	6.07016	0.0681501	0.0340751		Bimbo	CDY	624	6.14065	6.04044	0.118234	0.0591169	0.709771	0.52904
			624	5.8808								624	6.02197								5.8808
																					6.11835
																					6.02197
		CDY*	Sample	CDY*/SRY	Mean	SD	SE				CDY*	Sample	CDY*/SRY	Mean	SD	SE		Name	Gene	Sample	CDY*/SRY	Mean	SD	SE	t-test	p-value
			624	5.46572	5.6909	0.318456	0.159228					624	6.10968	5.80858	0.425816	0.212908		Bimbo	CDY*	624	5.46572	5.74974	0.314421	0.157211	0.783916	0.490287
			624	5.91609								624	5.50748								5.91609
																					6.10968
																					5.50748
		Tommy									Tommy
		DAZ a	Sample	DAZa/SRY	Mean	SD	SE				DAZ a	Sample	DAZa/SRY	Mean	SD	SE		Name	Gene	Sample	DAZa/SRY	Mean	SD	SE	t-test	p-value
			791	1.60552	1.81934	0.302393	0.151196					791	2.48033	2.49421	0.0196377	0.00981886		Tommy	DAZ a	791	1.60552	2.15678	0.427114	0.213557	0.0877437	0.935609
			791	2.03317								791	2.5081								2.03317
																					2.48033
																					2.5081
		DAZ bis	Sample	DAZbis/SRY	Mean	SD	SE				DAZ bis	Sample	DAZbis/SRY	Mean	SD	SE		Name	Gene	Sample	DAZbis/SRY	Mean	SD	SE	t-test	p-value
			791	2.53499	2.35217	0.258546	0.129273					791	2.349	2.34986	0.00121273	0.000606366		Tommy	DAZ bis	791	2.53499	2.35101	0.149279	0.0746396	0.991051	0.394719
			791	2.16935								791	2.35072								2.16935
																					2.349
																					2.35072
		CDY	Sample	CDY/SRY	Mean	SD	SE				CDY	Sample	CDY/SRY	Mean	SD	SE		Name	Gene	Sample	CDY/SRY	Mean	SD	SE	t-test	p-value
			791	1.86787	1.76962	0.138944	0.0694722					791	1.95946	2.03509	0.106958	0.0534789		Tommy	CDY	791	1.86787	1.90235	0.183681	0.0918406	0.16559	0.879009
			791	1.67137								791	2.11072								1.67137
																					1.95946
																					2.11072
		CDY*	Sample	CDY*/SRY	Mean	SD	SE				CDY*	Sample	CDY*/SRY	Mean	SD	SE		Name	Gene	Sample	CDY*/SRY	Mean	SD	SE	t-test	p-value
			791	2.48015	2.25435	0.319333	0.159667					791	2.05738	2.13332	0.107399	0.0536994		Tommy	CDY*	791	2.48015	2.19384	0.206685	0.103342	0.661925	0.555323
			791	2.02855								791	2.20927								2.02855
																					2.05738
																					2.20927
		Tim									Tim
		DAZ a	Sample	DAZa/SRY	Mean	SD	SE				DAZ a	Sample	DAZa/SRY	Mean	SD	SE		Name	Gene	Sample	DAZa/SRY	Mean	SD	SE	t-test	p-value
			961	2.4276	2.45624	0.0404944	0.0202472					961	2.43388	2.4095	0.0344767	0.0172384		Tim	DAZ a	961	2.4276	2.43287	0.0408759	0.020438	0.339904	0.756335
			961	2.48487								961	2.38512								2.48487
																					2.43388
																					2.38512
		DAZ bis	Sample	DAZbis/SRY	Mean	SD	SE				DAZ bis	Sample	DAZbis/SRY	Mean	SD	SE		Name	Gene	Sample	DAZbis/SRY	Mean	SD	SE	t-test	p-value
			961	1.93338	2.23205	0.422382	0.211191					961	1.50969	1.83598	0.461441	0.23072		Tim	DAZ bis	961	1.93338	2.03401	0.427477	0.213739	0.465061	0.673565
			961	2.53072								961	2.16226								2.53072
																					1.50969
																					2.16226
		CDY	Sample	CDY/SRY	Mean	SD	SE				CDY	Sample	CDY/SRY	Mean	SD	SE		Name	Gene	Sample	CDY/SRY	Mean	SD	SE	t-test	p-value
			961	1.93716	1.85657	0.11397	0.0569849					961	1.81319	1.67702	0.192573	0.0962867		Tim	CDY	961	1.93716	1.7668	0.165641	0.0828205	0.374179	0.733153
			961	1.77598								961	1.54085								1.77598
																					1.81319
																					1.54085
		CDY*	Sample	CDY*/SRY	Mean	SD	SE				CDY*	Sample	CDY*/SRY	Mean	SD	SE		Name	Gene	Sample	CDY*/SRY	Mean	SD	SE	t-test	p-value
			961	1.93121	2.13125	0.282904	0.141452					961	1.71046	1.77604	0.0927504	0.0463752		Tim	CDY*	961	1.93121	1.95365	0.267589	0.133794	0.233598	0.83033
			961	2.33129								961	1.84163								2.33129
																					1.71046
																					1.84163
		Bobby									Bobby
		DAZ a	Sample	DAZa/SRY	Mean	SD	SE				DAZ a	Sample	DAZa/SRY	Mean	SD	SE		Name	Gene	Sample	DAZa/SRY	Mean	SD	SE	t-test	p-value
			795	2.31173	2.28892	0.0322574	0.0161287					795	1.74617	1.99184	0.347431	0.173716		Bobby	DAZ a	795	2.31173	2.14038	0.26458	0.13229	0.351723	0.7483
			795	2.26611								795	2.23751								2.26611
																					1.74617
																					2.23751
		DAZ bis	Sample	DAZbis/SRY	Mean	SD	SE				DAZ bis	Sample	DAZbis/SRY	Mean	SD	SE		Name	Gene	Sample	DAZbis/SRY	Mean	SD	SE	t-test	p-value
			795	2.11874	2.28117	0.229716	0.114858					795	1.91066	1.88859	0.0312125	0.0156062		Bobby	DAZ bis	795	2.11874	2.08488	0.263228	0.131614	0.138925	0.898311
			795	2.44361								795	1.86652								2.44361
																					1.91066
																					1.86652
		CDY	Sample	CDY/SRY	Mean	SD	SE				CDY	Sample	CDY/SRY	Mean	SD	SE		Name	Gene	Sample	CDY/SRY	Mean	SD	SE	t-test	p-value
			795	2.55522	2.68034	0.176951	0.0884755					795	3.27345	3.27954	0.00860923	0.00430462		Bobby	CDY	795	2.55522	2.97994	0.360752	0.180376	0.0410362	0.969845
			795	2.80546								795	3.28563								2.80546
																					3.27345
																					3.28563
		CDY*	Sample	CDY*/SRY	Mean	SD	SE				CDY*	Sample	CDY*/SRY	Mean	SD	SE		Name	Gene	Sample	CDY*/SRY	Mean	SD	SE	t-test	p-value
			795	2.75087	2.77996	0.0411391	0.0205696					795	3.71589	3.43152	0.402169	0.201085		Bobby	CDY*	795	2.75087	3.10574	0.442702	0.221351	0.150275	0.890083
			795	2.80905								795	3.14714								2.80905
																					3.71589
																					3.14714
		Sascha									Sascha
		DAZ a	Sample	DAZa/SRY	Mean	SD	SE				DAZ a	Sample	DAZa/SRY	Mean	SD	SE		Name	Gene	Sample	DAZa/SRY	Mean	SD	SE	t-test	p-value
			793	2.15079	1.94731	0.287755	0.143878					793	2.07772	2.3504	0.385615	0.192808		Sascha	DAZ a	793	2.15079	2.14886	0.362388	0.181194	0.35782	0.744172
			793	1.74384								793	2.62307								1.74384
																					2.07772
																					2.62307
		DAZ bis	Sample	DAZbis/SRY	Mean	SD	SE				DAZ bis	Sample	DAZbis/SRY	Mean	SD	SE		Name	Gene	Sample	DAZbis/SRY	Mean	SD	SE	t-test	p-value
			793	1.89969	1.70723	0.272188	0.136094					793	1.78235	1.69646	0.121466	0.0607328		Sascha	DAZ bis	793	1.89969	1.70185	0.172197	0.0860987	0.963907	0.406197
			793	1.51476								793	1.61057								1.51476
																					1.78235
																					1.61057
		CDY	Sample	CDY/SRY	Mean	SD	SE				CDY	Sample	CDY/SRY	Mean	SD	SE		Name	Gene	Sample	CDY/SRY	Mean	SD	SE	t-test	p-value
			793	1.68676	1.61194	0.105821	0.0529105					793	1.79055	1.71431	0.107823	0.0539114		Sascha	CDY	793	1.68676	1.66312	0.105363	0.0526813	0.439038	0.690332
			793	1.53711								793	1.63806								1.53711
																					1.79055
																					1.63806
		CDY*	Sample	CDY*/SRY	Mean	SD	SE				CDY*	Sample	CDY*/SRY	Mean	SD	SE		Name	Gene	Sample	CDY*/SRY	Mean	SD	SE	t-test	p-value
			793	2.65044	2.31806	0.470055	0.235027					793	2.03334	1.86203	0.242274	0.121137		Sascha	CDY*	793	2.65044	2.09004	0.403159	0.201579	0.346935	0.75155
			793	1.98568								793	1.69072								1.98568
																					2.03334
																					1.69072
		Moritz									Moritz
		DAZ a	Sample	DAZa/SRY	Mean	SD	SE				DAZ a	Sample	DAZa/SRY	Mean	SD	SE		Name	Gene	Sample	DAZa/SRY	Mean	SD	SE	t-test	p-value
			1088	1.8183	1.92072	0.144849	0.0724245					1088	2.1071	2.32343	0.305927	0.152964		Moritz	DAZ a	1088	1.8183	2.12207	0.303723	0.151862	0.234496	0.829693
			1088	2.02315								1088	2.53975								2.02315
																					2.1071
																					2.53975
		DAZ bis	Sample	DAZbis/SRY	Mean	SD	SE				DAZ bis	Sample	DAZbis/SRY	Mean	SD	SE		Name	Gene	Sample	DAZbis/SRY	Mean	SD	SE	t-test	p-value
			1088	1.63728	1.58011	0.0808458	0.0404229					1088	1.60212	1.61942	0.0244706	0.0122353		Moritz	DAZ bis	1088	1.63728	1.59977	0.0537894	0.0268947	0.578097	0.603737
			1088	1.52295								1088	1.63672								1.52295
																					1.60212
																					1.63672
		CDY	Sample	CDY/SRY	Mean	SD	SE				CDY	Sample	CDY/SRY	Mean	SD	SE		Name	Gene	Sample	CDY/SRY	Mean	SD	SE	t-test	p-value
			1088	1.78025	1.71546	0.0916307	0.0458154					1088	1.90992	1.861	0.0691793	0.0345896		Moritz	CDY	1088	1.78025	1.78823	0.107028	0.053514	0.214881	0.843639
			1088	1.65067								1088	1.81209								1.65067
																					1.90992
																					1.81209
		CDY*	Sample	CDY*/SRY	Mean	SD	SE				CDY*	Sample	CDY*/SRY	Mean	SD	SE		Name	Gene	Sample	CDY*/SRY	Mean	SD	SE	t-test	p-value
			1088	1.95141	1.89503	0.0797236	0.0398618					1088	1.89231	2.02068	0.181549	0.0907745		Moritz	CDY*	1088	1.95141	1.95786	0.135528	0.0677639	0.464737	0.673772
			1088	1.83866								1088	2.14906								1.83866
																					1.89231
																					2.14906
		Max (1)									Max (1)
		DAZ a	Sample	DAZa/SRY	Mean	SD	SE				DAZ a	Sample	DAZa/SRY	Mean	SD	SE		Name	Gene	Sample	DAZa/SRY	Mean	SD	SE	t-test	p-value
			264	2.29715	2.1924	0.148128	0.0740641					264	1.78652	2.02796	0.341452	0.170726		Max (1)	DAZ a	264	2.29715	2.11018	0.234928	0.117464	0.59587	0.593225
			264	2.08766								264	2.2694								2.08766
																					1.78652
																					2.2694
		DAZ bis	Sample	DAZbis/SRY	Mean	SD	SE				DAZ bis	Sample	DAZbis/SRY	Mean	SD	SE		Name	Gene	Sample	DAZbis/SRY	Mean	SD	SE	t-test	p-value
			264	2.09002	2.2416	0.214355	0.107178					264	1.88768	2.20584	0.449945	0.224973		Max (1)	DAZ bis	264	2.09002	2.22372	0.288489	0.144244	0.928443	0.421661
			264	2.39317								264	2.524								2.39317
																					1.88768
																					2.524
		CDY	Sample	CDY/SRY	Mean	SD	SE				CDY	Sample	CDY/SRY	Mean	SD	SE		Name	Gene	Sample	CDY/SRY	Mean	SD	SE	t-test	p-value
			264	3.31713	3.26317	0.0762999	0.03815					264	3.36008	3.23636	0.174956	0.0874782		Max (1)	CDY	264	3.31713	3.24977	0.111281	0.0556404	0.860898	0.452603
			264	3.20922								264	3.11265								3.20922
																					3.36008
																					3.11265
		CDY*	Sample	CDY*/SRY	Mean	SD	SE				CDY*	Sample	CDY*/SRY	Mean	SD	SE		Name	Gene	Sample	CDY*/SRY	Mean	SD	SE	t-test	p-value
			264	3.56763	3.36321	0.289091	0.144546					264	2.40044	2.55521	0.218878	0.109439		Max (1)	CDY*	264	3.56763	2.95921	0.51132	0.25566	0.0876577	0.935672
			264	3.15879								264	2.70998								3.15879
																					2.40044
																					2.70998
		Mike									Mike
		DAZ a	Sample	DAZa/SRY	Mean	SD	SE				DAZ a	Sample	DAZa/SRY	Mean	SD	SE		Name	Gene	Sample	DAZa/SRY	Mean	SD	SE	t-test	p-value
			993	1.80937	1.83929	0.0423126	0.0211563					993	2.02813	2.27809	0.353493	0.176746		Mike	DAZ a	993	1.80937	2.05869	0.326236	0.163118	0.223447	0.837539
			993	1.86921								993	2.52804								1.86921
																					2.02813
																					2.52804
		DAZ bis	Sample	DAZbis/SRY	Mean	SD	SE				DAZ bis	Sample	DAZbis/SRY	Mean	SD	SE		Name	Gene	Sample	DAZbis/SRY	Mean	SD	SE	t-test	p-value
			993	2.05409	2.30764	0.35857	0.179285					993	1.91534	1.97053	0.0780555	0.0390278		Mike	DAZ bis	993	2.05409	2.13909	0.287695	0.143847	0.323493	0.767561
			993	2.56119								993	2.02573								2.56119
																					1.91534
																					2.02573
		CDY	Sample	CDY/SRY	Mean	SD	SE				CDY	Sample	CDY/SRY	Mean	SD	SE		Name	Gene	Sample	CDY/SRY	Mean	SD	SE	t-test	p-value
			993	1.93736	2.10514	0.237279	0.118639					993	1.69147	1.75063	0.0836636	0.0418318		Mike	CDY	993	1.93736	1.92788	0.250984	0.125492	0.184502	0.865387
			993	2.27292								993	1.80979								2.27292
																					1.69147
																					1.80979
		CDY*	Sample	CDY*/SRY	Mean	SD	SE				CDY*	Sample	CDY*/SRY	Mean	SD	SE		Name	Gene	Sample	CDY*/SRY	Mean	SD	SE	t-test	p-value
			993	1.98209	1.96653	0.0220095	0.0110047					993	2.51095	2.39808	0.159616	0.0798081		Mike	CDY*	993	1.98209	2.1823	0.26596	0.13298	0.0631666	0.953607
			993	1.95096								993	2.28522								1.95096
																					2.51095
																					2.28522
		Max (2)									Max (2)
		DAZ a	Sample	DAZa/SRY	Mean	SD	SE				DAZ a	Sample	DAZa/SRY	Mean	SD	SE		Name	Gene	Sample	DAZa/SRY	Mean	SD	SE	t-test	p-value
			1081	3.56072	3.79738	0.334686	0.167343					1081	4.29656	4.10147	0.275904	0.137952		Max (2)	DAZ a	1081	3.56072	3.94942	0.305836	0.152918	0.425952	0.698855
			1081	4.03404								1081	3.90637								4.03404
																					4.29656
																					3.90637
		DAZ bis	Sample	DAZbis/SRY	Mean	SD	SE				DAZ bis	Sample	DAZbis/SRY	Mean	SD	SE		Name	Gene	Sample	DAZbis/SRY	Mean	SD	SE	t-test	p-value
			1081	4.02689	4.26618	0.338414	0.169207					1081	4.2026	4.14027	0.088152	0.044076		Max (2)	DAZ bis	1081	4.02689	4.20322	0.214593	0.107296	0.661226	0.555715
			1081	4.50548								1081	4.07793								4.50548
																					4.2026
																					4.07793
		CDY	Sample	CDY/SRY	Mean	SD	SE				CDY	Sample	CDY/SRY	Mean	SD	SE		Name	Gene	Sample	CDY/SRY	Mean	SD	SE	t-test	p-value
			1081	3.72637	3.8836	0.22236	0.11118					1081	4.31844	4.21383	0.147943	0.0739715		Max (2)	CDY	1081	3.72637	4.04872	0.24521	0.122605	0.222467	0.838236
			1081	4.04083								1081	4.10922								4.04083
																					4.31844
																					4.10922
		CDY*	Sample	CDY*/SRY	Mean	SD	SE				CDY*	Sample	CDY*/SRY	Mean	SD	SE		Name	Gene	Sample	CDY*/SRY	Mean	SD	SE	t-test	p-value
			1081	3.9562	4.23308	0.391567	0.195784					1081	3.5239	3.73565	0.299463	0.149732		Max (2)	CDY*	1081	3.9562	3.98436	0.404326	0.202163	0.289705	0.790911
			1081	4.50996								1081	3.9474								4.50996
																					3.5239
																					3.9474
		Fritz									Fritz
		DAZ a	Sample	DAZa/SRY	Mean	SD	SE				DAZ a	Sample	DAZa/SRY	Mean	SD	SE		Name	Gene	Sample	DAZa/SRY	Mean	SD	SE	t-test	p-value
			95	2.36322	2.24576	0.166109	0.0830546					95	2.41155	2.15826	0.358207	0.179104		Fritz	DAZ a	95	2.36322	2.20201	0.233496	0.116748	0.783637	0.490428
			95	2.1283								95	1.90496								2.1283
																					2.41155
																					1.90496
		DAZ bis	Sample	DAZbis/SRY	Mean	SD	SE				DAZ bis	Sample	DAZbis/SRY	Mean	SD	SE		Name	Gene	Sample	DAZbis/SRY	Mean	SD	SE	t-test	p-value
			95	2.39602	2.3584	0.0531938	0.0265969					95	2.52035	2.33088	0.267951	0.133976		Fritz	DAZ bis	95	2.39602	2.34464	0.158519	0.0792596	0.899758	0.434561
			95	2.32079								95	2.14141								2.32079
																					2.52035
																					2.14141
		CDY	Sample	CDY/SRY	Mean	SD	SE				CDY	Sample	CDY/SRY	Mean	SD	SE		Name	Gene	Sample	CDY/SRY	Mean	SD	SE	t-test	p-value
			95	2.87339	2.77192	0.143492	0.0717462					95	3.04002	2.75679	0.400548	0.200274		Fritz	CDY	95	2.87339	2.76435	0.245804	0.122902	0.964441	0.405969
			95	2.67046								95	2.47355								2.67046
																					3.04002
																					2.47355
		CDY*	Sample	CDY*/SRY	Mean	SD	SE				CDY*	Sample	CDY*/SRY	Mean	SD	SE		Name	Gene	Sample	CDY*/SRY	Mean	SD	SE	t-test	p-value
			95	2.93291	2.54856	0.54356	0.27178					95	2.82211	2.5297	0.413531	0.206765		Fritz	CDY*	95	2.93291	2.53913	0.39447	0.197235	0.972396	0.402575
			95	2.1642								95	2.23728								2.1642
																					2.82211
																					2.23728
