# Supplementary material for: Y-Chromosome Variation in Hominids: Intraspecific Variation Is Limited to the Polygamous Chimpanzee
Source: PLoS One. 2011 Dec 27;6(12):e29311. doi: 10.1371/journal.pone.0029311 (PMC3246485; doi:10.1371/journal.pone.0029311)
Supplement: Table S5 — Bonobo – qPCR calculated data. (XLS) [file pone.0029311.s005.xls]

## Sheet: Tabelle2
Table S5: Bonobo - qPCR calculated data
Name	Gene	Sample	DAZa/SRY	Mean	SD	SE	t-test	p-value
Masikini	DAZa	69	2.24144	2.26186	0.0266455	0.0133227	0.0397052	0.970823
			2.23797
			2.27509
			2.29296
Name	Gene	Sample	DAZbis/SRY	Mean	SD	SE	t-test	p-value
Masikini	DAZbis	69	2.19497	2.23956	0.28272	0.14136	0.276098	0.8004
			2.63864
			1.97369
			2.15096
Name	Gene	Sample	CDY/SRY	Mean	SD	SE	t-test	p-value
Masikini	CDY	69	1.66504	1.95003	0.28082	0.14041	0.832618	0.466145
			2.31644
			1.81501
			2.00364
Name	Gene	Sample	CDY*/SRY	Mean	SD	SE	t-test	p-value
Masikini	CDY*	69	2.0858	2.1062	0.245162	0.122581	0.476391	0.666342
			2.34895
			1.77566
			2.21441
Name	Gene	Sample	DAZa/SRY	Mean	SD	SE	t-test	p-value
Limbuko	DAZa	869	2.22872	2.08969	0.156155	0.0780773	0.101863	0.925292
			2.19357
			2.05047
			1.88599
Name	Gene	Sample	DAZbis/SRY	Mean	SD	SE	t-test	p-value
Limbuko	DAZbis	869	1.62663	1.90145	0.274153	0.137076	0.917298	0.426632
			2.21554
			1.72287
			2.04076
Name	Gene	Sample	CDY/SRY	Mean	SD	SE	t-test	p-value
Limbuko	CDY	869	1.73759	1.89157	0.111056	0.0555278	0.429324	0.696653
			1.93578
			1.99799
			1.89492
Name	Gene	Sample	CDY*/SRY	Mean	SD	SE	t-test	p-value
Limbuko	CDY*	869	1.79274	2.01387	0.169931	0.0849655	0.688219	0.540756
			2.14323
			1.96814
			2.15136
Name	Gene	Sample	DAZa/SRY	Mean	SD	SE	t-test	p-value
Kirembo	DAZa	906	2.63831	2.38337	0.268919	0.134459	0.932328	0.419941
			2.15995
			2.59294
			2.14228
Name	Gene	Sample	DAZbis/SRY	Mean	SD	SE	t-test	p-value
Kirembo	DAZbis	906	2.42357	2.27197	0.312376	0.156188	0.54435	0.624054
			1.87384
			2.5963
			2.19417
Name	Gene	Sample	CDY/SRY	Mean	SD	SE	t-test	p-value
Kirembo	CDY	906	1.85514	1.86579	0.287943	0.143971	0.9089	0.430412
			1.92187
			2.19267
			1.49347
Name	Gene	Sample	CDY*/SRY	Mean	SD	SE	t-test	p-value
Kirembo	CDY*	906	2.67492	2.41976	0.390921	0.19546	0.824607	0.470045
			2.04584
			2.8302
			2.12808
Name	Gene	Sample	DAZa/SRY	Mean	SD	SE	t-test	p-value
David	DAZa	864	2.33658	2.14641	0.227001	0.113501	0.000265366	0.999805
			2.34931
			1.94914
			1.9506
Name	Gene	Sample	DAZbis/SRY	Mean	SD	SE	t-test	p-value
David	DAZbis	864	2.20805	2.3225	0.229427	0.114714	0.584745	0.599789
			2.60196
			2.07706
			2.40293
Name	Gene	Sample	CDY/SRY	Mean	SD	SE	t-test	p-value
David	CDY	864	2.25851	2.24498	0.0117704	0.00588519	0.1172	0.914107
			2.24946
			2.24102
			2.23095
Name	Gene	Sample	CDY*/SRY	Mean	SD	SE	t-test	p-value
David	CDY*	864	2.13339	2.21533	0.0947976	0.0473988	0.928191	0.421773
			2.30907
			2.13398
			2.2849
Name	Gene	Sample	DAZa/SRY	Mean	SD	SE	t-test	p-value
Mofana	DAZa	455	1.86996	1.95993	0.0794033	0.0397016	0.323135	0.767806
			1.95681
			1.94957
			2.06339
Name	Gene	Sample	DAZbis/SRY	Mean	SD	SE	t-test	p-value
Mofana	DAZbis	455	1.70784	2.01005	0.298224	0.149112	0.116025	0.914964
			1.85566
			2.3923
			2.08441
Name	Gene	Sample	CDY/SRY	Mean	SD	SE	t-test	p-value
Mofana	CDY	455	1.74665	1.9468	0.259405	0.129703	0.742853	0.511452
			2.26249
			1.72248
			2.05559
Name	Gene	Sample	CDY*/SRY	Mean	SD	SE	t-test	p-value
Mofana	CDY*	455	1.9183	2.08213	0.19071	0.0953548	0.999821	0.391076
			2.24601
			1.91564
			2.24855
Name	Gene	Sample	DAZa/SRY	Mean	SD	SE	t-test	p-value
Jasongo	DAZa	577	1.87952	2.00905	0.137291	0.0686455	0.212304	0.845477
			1.95127
			2.00553
			2.19988
Name	Gene	Sample	DAZbis/SRY	Mean	SD	SE	t-test	p-value
Jasongo	DAZbis	577	1.51975	1.6952	0.334366	0.167183	0.876932	0.445079
			1.94193
			1.31229
			2.00684
Name	Gene	Sample	CDY/SRY	Mean	SD	SE	t-test	p-value
Jasongo	CDY	577	1.96722	1.84868	0.18849	0.094245	0.790818	0.486802
			1.79842
			2.0239
			1.60516
Name	Gene	Sample	CDY*/SRY	Mean	SD	SE	t-test	p-value
Jasongo	CDY*	577	1.84245	1.86358	0.182993	0.0914965	0.622581	0.577676
			2.00433
			1.61266
			1.99488
Name	Gene	Sample	DAZa/SRY	Mean	SD	SE	t-test	p-value
Desmond	DAZa	561	1.9063	2.06466	0.218313	0.109156	0.474594	0.667485
			2.02435
			1.94429
			2.38371
Name	Gene	Sample	DAZbis/SRY	Mean	SD	SE	t-test	p-value
Desmond	DAZbis	561	1.78392	1.98951	0.160518	0.0802589	0.174705	0.872436
			1.96564
			2.16803
			2.04044
Name	Gene	Sample	CDY/SRY	Mean	SD	SE	t-test	p-value
Desmond	CDY	561	1.84422	1.80579	0.0685416	0.0342708	0.55658	0.616637
			1.71471
			1.87042
			1.7938
Name	Gene	Sample	CDY*/SRY	Mean	SD	SE	t-test	p-value
Desmond	CDY*	561	2.03359	2.14178	0.168181	0.0840906	0.060243	0.955751
			1.97622
			2.34296
			2.21435
Name	Gene	Sample	DAZa/SRY	Mean	SD	SE	t-test	p-value
Yenge	DAZa	70	1.97628	2.05194	0.379557	0.189779	0.335632	0.75925
			1.69084
			1.95355
			2.5871
Name	Gene	Sample	DAZbis/SRY	Mean	SD	SE	t-test	p-value
Yenge	DAZbis	70	1.79626	2.08739	0.239042	0.119521	0.175568	0.871815
			2.03719
			2.1443
			2.37183
Name	Gene	Sample	CDY/SRY	Mean	SD	SE	t-test	p-value
Yenge	CDY	70	1.75061	1.97068	0.160241	0.0801203	0.394812	0.719377
			2.0228
			2.1314
			1.97794
Name	Gene	Sample	CDY*/SRY	Mean	SD	SE	t-test	p-value
Yenge	CDY*	70	1.68245	1.93901	0.196242	0.098121	0.464366	0.674009
			2.01351
			2.14748
			1.91261
Name	Gene	Sample	DAZa/SRY	Mean	SD	SE	t-test	p-value
Zorba	DAZa	845	2.37064	2.13231	0.215702	0.107851	0.933487	0.41943
			1.86914
			2.22602
			2.06346
Name	Gene	Sample	DAZbis/SRY	Mean	SD	SE	t-test	p-value
Zorba	DAZbis	845	1.53864	1.64759	0.173467	0.0867333	0.803836	0.480287
			1.81548
			1.46244
			1.77381
Name	Gene	Sample	CDY/SRY	Mean	SD	SE	t-test	p-value
Zorba	CDY	845	1.94742	1.76966	0.247888	0.123944	0.647718	0.563318
			1.44065
			1.97385
			1.71673
Name	Gene	Sample	CDY*/SRY	Mean	SD	SE	t-test	p-value
Zorba	CDY*	845	2.03683	1.86748	0.128011	0.0640057	0.230447	0.832565
			1.86875
			1.83658
			1.72775
Name	Gene	Sample	DAZa/SRY	Mean	SD	SE	t-test	p-value
Bono	DAZa	1093	1.57169	1.67194	0.212626	0.106313	0.755257	0.50498
			1.86233
			1.42039
			1.83335
Name	Gene	Sample	DAZbis/SRY	Mean	SD	SE	t-test	p-value
Bono	DAZbis	1093	1.34358	1.7847	0.368809	0.184404	0.115386	0.915429
			1.66073
			1.9286
			2.20589
Name	Gene	Sample	CDY/SRY	Mean	SD	SE	t-test	p-value
Bono	CDY	1093	1.57718	1.62131	0.139446	0.0697229	0.121851	0.910721
			1.45335
			1.67405
			1.78067
Name	Gene	Sample	CDY*/SRY	Mean	SD	SE	t-test	p-value
Bono	CDY*	1093	1.49233	1.7099	0.185882	0.0929409	0.130102	0.904719
			1.6474
			1.76871
			1.93115

## Sheet: Tabelle1
		Table S7: Bonobo - qPCR calculated data
		run 1									run 2
		Masikini									Masikini
		DAZa	Sample	DAZa/SRY	Mean	SD	SE				DAZa	Sample	DAZa/SRY	Mean	SD	SE		Name	Gene	Sample	DAZa/SRY	Mean	SD	SE	t-test	p-value
			69	2.24144	2.23971	0.00245907	0.00122954					69	2.27509	2.28402	0.0126386	0.00631931		Masikini	DAZa	69	2.24144	2.26186	0.0266455	0.0133227	0.0397052	0.970823
			69	2.23797								69	2.29296								2.23797
																					2.27509
																					2.29296
		DAZbis	Sample	DAZbis/SRY	Mean	SD	SE				DAZbis	Sample	DAZbis/SRY	Mean	SD	SE		Name	Gene	Sample	DAZbis/SRY	Mean	SD	SE	t-test	p-value
			69	2.19497	2.41681	0.313721	0.15686					69	1.97369	2.06232	0.125348	0.0626741		Masikini	DAZbis	69	2.19497	2.23956	0.28272	0.14136	0.276098	0.8004
			69	2.63864								69	2.15096								2.63864
																					1.97369
																					2.15096
		CDY	Sample	CDY/SRY	Mean	SD	SE				CDY	Sample	CDY/SRY	Mean	SD	SE		Name	Gene	Sample	CDY/SRY	Mean	SD	SE	t-test	p-value
			69	1.66504	1.99074	0.460609	0.230304					69	1.81501	1.90933	0.133382	0.0666912		Masikini	CDY	69	1.66504	1.95003	0.28082	0.14041	0.832618	0.466145
			69	2.31644								69	2.00364								2.31644
																					1.81501
																					2.00364
		CDY*	Sample	CDY*/SRY	Mean	SD	SE				CDY*	Sample	CDY*/SRY	Mean	SD	SE		Name	Gene	Sample	CDY*/SRY	Mean	SD	SE	t-test	p-value
			69	2.0858	2.21737	0.186078	0.0930389					69	1.77566	1.99503	0.310245	0.155123		Masikini	CDY*	69	2.0858	2.1062	0.245162	0.122581	0.476391	0.666342
			69	2.34895								69	2.21441								2.34895
																					1.77566
																					2.21441
		Limbuko									Limbuko
		DAZa	Sample	DAZa/SRY	Mean	SD	SE				DAZa	Sample	DAZa/SRY	Mean	SD	SE		Name	Gene	Sample	DAZa/SRY	Mean	SD	SE	t-test	p-value
			869	2.22872	2.21115	0.0248579	0.0124289					869	2.05047	1.96823	0.116302	0.0581511		Limbuko	DAZa	869	2.22872	2.08969	0.156155	0.0780773	0.101863	0.925292
			869	2.19357								869	1.88599								2.19357
																					2.05047
																					1.88599
		DAZbis	Sample	DAZbis/SRY	Mean	SD	SE				DAZbis	Sample	DAZbis/SRY	Mean	SD	SE		Name	Gene	Sample	DAZbis/SRY	Mean	SD	SE	t-test	p-value
			869	1.62663	1.92109	0.416427	0.208214					869	1.72287	1.88182	0.224778	0.112389		Limbuko	DAZbis	869	1.62663	1.90145	0.274153	0.137076	0.917298	0.426632
			869	2.21554								869	2.04076								2.21554
																					1.72287
																					2.04076
		CDY	Sample	CDY/SRY	Mean	SD	SE				CDY	Sample	CDY/SRY	Mean	SD	SE		Name	Gene	Sample	CDY/SRY	Mean	SD	SE	t-test	p-value
			869	1.73759	1.83668	0.14014	0.0700702					869	1.99799	1.94645	0.072876	0.036438		Limbuko	CDY	869	1.73759	1.89157	0.111056	0.0555278	0.429324	0.696653
			869	1.93578								869	1.89492								1.93578
																					1.99799
																					1.89492
		CDY*	Sample	CDY*/SRY	Mean	SD	SE				CDY*	Sample	CDY*/SRY	Mean	SD	SE		Name	Gene	Sample	CDY*/SRY	Mean	SD	SE	t-test	p-value
			869	1.79274	1.96798	0.247837	0.123918					869	1.96814	2.05975	0.129559	0.0647794		Limbuko	CDY*	869	1.79274	2.01387	0.169931	0.0849655	0.688219	0.540756
			869	2.14323								869	2.15136								2.14323
																					1.96814
																					2.15136
		Kirembo									Kirembo
		DAZa	Sample	DAZa/SRY	Mean	SD	SE				DAZa	Sample	DAZa/SRY	Mean	SD	SE		Name	Gene	Sample	DAZa/SRY	Mean	SD	SE	t-test	p-value
			906	2.63831	2.39913	0.338252	0.169126					906	2.59294	2.36761	0.318659	0.15933		Kirembo	DAZa	906	2.63831	2.38337	0.268919	0.134459	0.932328	0.419941
			906	2.15995								906	2.14228								2.15995
																					2.59294
																					2.14228
		DAZbis	Sample	DAZbis/SRY	Mean	SD	SE				DAZbis	Sample	DAZbis/SRY	Mean	SD	SE		Name	Gene	Sample	DAZbis/SRY	Mean	SD	SE	t-test	p-value
			906	2.42357	2.1487	0.388721	0.194361					906	2.5963	2.39523	0.284349	0.142174		Kirembo	DAZbis	906	2.42357	2.27197	0.312376	0.156188	0.54435	0.624054
			906	1.87384								906	2.19417								1.87384
																					2.5963
																					2.19417
		CDY	Sample	CDY/SRY	Mean	SD	SE				CDY	Sample	CDY/SRY	Mean	SD	SE		Name	Gene	Sample	CDY/SRY	Mean	SD	SE	t-test	p-value
			906	1.85514	1.8885	0.0471788	0.0235894					906	2.19267	1.84307	0.494412	0.247206		Kirembo	CDY	906	1.85514	1.86579	0.287943	0.143971	0.9089	0.430412
			906	1.92187								906	1.49347								1.92187
																					2.19267
																					1.49347
		CDY*	Sample	CDY*/SRY	Mean	SD	SE				CDY*	Sample	CDY*/SRY	Mean	SD	SE		Name	Gene	Sample	CDY*/SRY	Mean	SD	SE	t-test	p-value
			906	2.67492	2.36038	0.444827	0.222413					906	2.8302	2.47914	0.49647	0.248235		Kirembo	CDY*	906	2.67492	2.41976	0.390921	0.19546	0.824607	0.470045
			906	2.04584								906	2.12808								2.04584
																					2.8302
																					2.12808
		David									David
		DAZa	Sample	DAZa/SRY	Mean	SD	SE				DAZa	Sample	DAZa/SRY	Mean	SD	SE		Name	Gene	Sample	DAZa/SRY	Mean	SD	SE	t-test	p-value
			864	2.33658	2.34294	0.00899868	0.00449934					864	1.94914	1.94987	0.00102874	0.000514368		David	DAZa	864	2.33658	2.14641	0.227001	0.113501	0.000265366	0.999805
			864	2.34931								864	1.9506								2.34931
																					1.94914
																					1.9506
		DAZbis	Sample	DAZbis/SRY	Mean	SD	SE				DAZbis	Sample	DAZbis/SRY	Mean	SD	SE		Name	Gene	Sample	DAZbis/SRY	Mean	SD	SE	t-test	p-value
			864	2.20805	2.40501	0.278537	0.139269					864	2.07706	2.23999	0.23043	0.115215		David	DAZbis	864	2.20805	2.3225	0.229427	0.114714	0.584745	0.599789
			864	2.60196								864	2.40293								2.60196
																					2.07706
																					2.40293
		CDY	Sample	CDY/SRY	Mean	SD	SE				CDY	Sample	CDY/SRY	Mean	SD	SE		Name	Gene	Sample	CDY/SRY	Mean	SD	SE	t-test	p-value
			864	2.25851	2.25398	0.00640168	0.00320084					864	2.24102	2.23598	0.00712265	0.00356133		David	CDY	864	2.25851	2.24498	0.0117704	0.00588519	0.1172	0.914107
			864	2.24946								864	2.23095								2.24946
																					2.24102
																					2.23095
		CDY*	Sample	CDY*/SRY	Mean	SD	SE				CDY*	Sample	CDY*/SRY	Mean	SD	SE		Name	Gene	Sample	CDY*/SRY	Mean	SD	SE	t-test	p-value
			864	2.13339	2.22123	0.124228	0.0621142					864	2.13398	2.20944	0.106715	0.0533575		David	CDY*	864	2.13339	2.21533	0.0947976	0.0473988	0.928191	0.421773
			864	2.30907								864	2.2849								2.30907
																					2.13398
																					2.2849
		Mofana									Mofana
		DAZa	Sample	DAZa/SRY	Mean	SD	SE				DAZa	Sample	DAZa/SRY	Mean	SD	SE		Name	Gene	Sample	DAZa/SRY	Mean	SD	SE	t-test	p-value
			455	1.86996	1.91339	0.0614117	0.0307059					455	1.94957	2.00648	0.0804833	0.0402417		Mofana	DAZa	455	1.86996	1.95993	0.0794033	0.0397016	0.323135	0.767806
			455	1.95681								455	2.06339								1.95681
																					1.94957
																					2.06339
		DAZbis	Sample	DAZbis/SRY	Mean	SD	SE				DAZbis	Sample	DAZbis/SRY	Mean	SD	SE		Name	Gene	Sample	DAZbis/SRY	Mean	SD	SE	t-test	p-value
			455	1.70784	1.78175	0.104525	0.0522623					455	2.3923	2.23835	0.217708	0.108854		Mofana	DAZbis	455	1.70784	2.01005	0.298224	0.149112	0.116025	0.914964
			455	1.85566								455	2.08441								1.85566
																					2.3923
																					2.08441
		CDY	Sample	CDY/SRY	Mean	SD	SE				CDY	Sample	CDY/SRY	Mean	SD	SE		Name	Gene	Sample	CDY/SRY	Mean	SD	SE	t-test	p-value
			455	1.74665	2.00457	0.364751	0.182376					455	1.72248	1.88903	0.235543	0.117772		Mofana	CDY	455	1.74665	1.9468	0.259405	0.129703	0.742853	0.511452
			455	2.26249								455	2.05559								2.26249
																					1.72248
																					2.05559
		CDY*	Sample	CDY*/SRY	Mean	SD	SE				CDY*	Sample	CDY*/SRY	Mean	SD	SE		Name	Gene	Sample	CDY*/SRY	Mean	SD	SE	t-test	p-value
			455	1.9183	2.08216	0.231723	0.115862					455	1.91564	2.0821	0.235404	0.117702		Mofana	CDY*	455	1.9183	2.08213	0.19071	0.0953548	0.999821	0.391076
			455	2.24601								455	2.24855								2.24601
																					1.91564
																					2.24855
		Jasongo									Jasongo
		DAZa	Sample	DAZa/SRY	Mean	SD	SE				DAZa	Sample	DAZa/SRY	Mean	SD	SE		Name	Gene	Sample	DAZa/SRY	Mean	SD	SE	t-test	p-value
			577	1.87952	1.91539	0.0507322	0.0253661					577	2.00553	2.1027	0.137432	0.0687161		Jasongo	DAZa	577	1.87952	2.00905	0.137291	0.0686455	0.212304	0.845477
			577	1.95127								577	2.19988								1.95127
																					2.00553
																					2.19988
		DAZbis	Sample	DAZbis/SRY	Mean	SD	SE				DAZbis	Sample	DAZbis/SRY	Mean	SD	SE		Name	Gene	Sample	DAZbis/SRY	Mean	SD	SE	t-test	p-value
			577	1.51975	1.73084	0.298528	0.149264					577	1.31229	1.65957	0.491125	0.245563		Jasongo	DAZbis	577	1.51975	1.6952	0.334366	0.167183	0.876932	0.445079
			577	1.94193								577	2.00684								1.94193
																					1.31229
																					2.00684
		CDY	Sample	CDY/SRY	Mean	SD	SE				CDY	Sample	CDY/SRY	Mean	SD	SE		Name	Gene	Sample	CDY/SRY	Mean	SD	SE	t-test	p-value
			577	1.96722	1.88282	0.119362	0.0596812					577	2.0239	1.81453	0.296098	0.148049		Jasongo	CDY	577	1.96722	1.84868	0.18849	0.094245	0.790818	0.486802
			577	1.79842								577	1.60516								1.79842
																					2.0239
																					1.60516
		CDY*	Sample	CDY*/SRY	Mean	SD	SE				CDY*	Sample	CDY*/SRY	Mean	SD	SE		Name	Gene	Sample	CDY*/SRY	Mean	SD	SE	t-test	p-value
			577	1.84245	1.92339	0.114467	0.0572334					577	1.61266	1.80377	0.270272	0.135136		Jasongo	CDY*	577	1.84245	1.86358	0.182993	0.0914965	0.622581	0.577676
			577	2.00433								577	1.99488								2.00433
																					1.61266
																					1.99488
		Desmond									Desmond
		DAZa	Sample	DAZa/SRY	Mean	SD	SE				DAZa	Sample	DAZa/SRY	Mean	SD	SE		Name	Gene	Sample	DAZa/SRY	Mean	SD	SE	t-test	p-value
			561	1.9063	1.96533	0.0834733	0.0417366					561	1.94429	2.164	0.310714	0.155357		Desmond	DAZa	561	1.9063	2.06466	0.218313	0.109156	0.474594	0.667485
			561	2.02435								561	2.38371								2.02435
																					1.94429
																					2.38371
		DAZbis	Sample	DAZbis/SRY	Mean	SD	SE				DAZbis	Sample	DAZbis/SRY	Mean	SD	SE		Name	Gene	Sample	DAZbis/SRY	Mean	SD	SE	t-test	p-value
			561	1.78392	1.87478	0.128492	0.0642462					561	2.16803	2.10423	0.0902172	0.0451086		Desmond	DAZbis	561	1.78392	1.98951	0.160518	0.0802589	0.174705	0.872436
			561	1.96564								561	2.04044								1.96564
																					2.16803
																					2.04044
		CDY	Sample	CDY/SRY	Mean	SD	SE				CDY	Sample	CDY/SRY	Mean	SD	SE		Name	Gene	Sample	CDY/SRY	Mean	SD	SE	t-test	p-value
			561	1.84422	1.77947	0.091582	0.045791					561	1.87042	1.83211	0.0541799	0.0270899		Desmond	CDY	561	1.84422	1.80579	0.0685416	0.0342708	0.55658	0.616637
			561	1.71471								561	1.7938								1.71471
																					1.87042
																					1.7938
		CDY*	Sample	CDY*/SRY	Mean	SD	SE				CDY*	Sample	CDY*/SRY	Mean	SD	SE		Name	Gene	Sample	CDY*/SRY	Mean	SD	SE	t-test	p-value
			561	2.03359	2.0049	0.0405657	0.0202829					561	2.34296	2.27865	0.0909411	0.0454705		Desmond	CDY*	561	2.03359	2.14178	0.168181	0.0840906	0.060243	0.955751
			561	1.97622								561	2.21435								1.97622
																					2.34296
																					2.21435
		Yenge									Yenge
		DAZa	Sample	DAZa/SRY	Mean	SD	SE				DAZa	Sample	DAZa/SRY	Mean	SD	SE		Name	Gene	Sample	DAZa/SRY	Mean	SD	SE	t-test	p-value
			70	1.97628	1.83356	0.201839	0.100919					70	1.95355	2.27032	0.447984	0.223992		Yenge	DAZa	70	1.97628	2.05194	0.379557	0.189779	0.335632	0.75925
			70	1.69084								70	2.5871								1.69084
																					1.95355
																					2.5871
		DAZbis	Sample	DAZbis/SRY	Mean	SD	SE				DAZbis	Sample	DAZbis/SRY	Mean	SD	SE		Name	Gene	Sample	DAZbis/SRY	Mean	SD	SE	t-test	p-value
			70	1.79626	1.91672	0.170364	0.0851818					70	2.1443	2.25806	0.160888	0.0804439		Yenge	DAZbis	70	1.79626	2.08739	0.239042	0.119521	0.175568	0.871815
			70	2.03719								70	2.37183								2.03719
																					2.1443
																					2.37183
		CDY	Sample	CDY/SRY	Mean	SD	SE				CDY	Sample	CDY/SRY	Mean	SD	SE		Name	Gene	Sample	CDY/SRY	Mean	SD	SE	t-test	p-value
			70	1.75061	1.8867	0.192467	0.0962336					70	2.1314	2.05467	0.108511	0.0542557		Yenge	CDY	70	1.75061	1.97068	0.160241	0.0801203	0.394812	0.719377
			70	2.0228								70	1.97794								2.0228
																					2.1314
																					1.97794
		CDY*	Sample	CDY*/SRY	Mean	SD	SE				CDY*	Sample	CDY*/SRY	Mean	SD	SE		Name	Gene	Sample	CDY*/SRY	Mean	SD	SE	t-test	p-value
			70	1.68245	1.84798	0.234098	0.117049					70	2.14748	2.03004	0.166084	0.0830419		Yenge	CDY*	70	1.68245	1.93901	0.196242	0.098121	0.464366	0.674009
			70	2.01351								70	1.91261								2.01351
																					2.14748
																					1.91261
		Zorba									Zorba
		DAZa	Sample	DAZa/SRY	Mean	SD	SE				DAZa	Sample	DAZa/SRY	Mean	SD	SE		Name	Gene	Sample	DAZa/SRY	Mean	SD	SE	t-test	p-value
			845	2.37064	2.11989	0.354616	0.177308					845	2.22602	2.14474	0.114945	0.0574727		Zorba	DAZa	845	2.37064	2.13231	0.215702	0.107851	0.933487	0.41943
			845	1.86914								845	2.06346								1.86914
																					2.22602
																					2.06346
		DAZbis	Sample	DAZbis/SRY	Mean	SD	SE				DAZbis	Sample	DAZbis/SRY	Mean	SD	SE		Name	Gene	Sample	DAZbis/SRY	Mean	SD	SE	t-test	p-value
			845	1.53864	1.67706	0.195755	0.0978776					845	1.46244	1.61812	0.220178	0.110089		Zorba	DAZbis	845	1.53864	1.64759	0.173467	0.0867333	0.803836	0.480287
			845	1.81548								845	1.77381								1.81548
																					1.46244
																					1.77381
		CDY	Sample	CDY/SRY	Mean	SD	SE				CDY	Sample	CDY/SRY	Mean	SD	SE		Name	Gene	Sample	CDY/SRY	Mean	SD	SE	t-test	p-value
			845	1.94742	1.69403	0.358346	0.179173					845	1.97385	1.84529	0.181812	0.0909062		Zorba	CDY	845	1.94742	1.76966	0.247888	0.123944	0.647718	0.563318
			845	1.44065								845	1.71673								1.44065
																					1.97385
																					1.71673
		CDY*	Sample	CDY*/SRY	Mean	SD	SE				CDY*	Sample	CDY*/SRY	Mean	SD	SE		Name	Gene	Sample	CDY*/SRY	Mean	SD	SE	t-test	p-value
			845	2.03683	1.95279	0.11885	0.059425					845	1.83658	1.78216	0.0769536	0.0384768		Zorba	CDY*	845	2.03683	1.86748	0.128011	0.0640057	0.230447	0.832565
			845	1.86875								845	1.72775								1.86875
																					1.83658
																					1.72775
		Bono									Bono
		DAZa	Sample	DAZa/SRY	Mean	SD	SE				DAZa	Sample	DAZa/SRY	Mean	SD	SE		Name	Gene	Sample	DAZa/SRY	Mean	SD	SE	t-test	p-value
			1093	1.57169	1.71701	0.205517	0.102758					1093	1.42039	1.62687	0.292008	0.146004		Bono	DAZa	1093	1.57169	1.67194	0.212626	0.106313	0.755257	0.50498
			1093	1.86233								1093	1.83335								1.86233
																					1.42039
																					1.83335
		DAZbis	Sample	DAZbis/SRY	Mean	SD	SE				DAZbis	Sample	DAZbis/SRY	Mean	SD	SE		Name	Gene	Sample	DAZbis/SRY	Mean	SD	SE	t-test	p-value
			1093	1.34358	1.50215	0.224254	0.112127					1093	1.9286	2.06724	0.196076	0.0980381		Bono	DAZbis	1093	1.34358	1.7847	0.368809	0.184404	0.115386	0.915429
			1093	1.66073								1093	2.20589								1.66073
																					1.9286
																					2.20589
		CDY	Sample	CDY/SRY	Mean	SD	SE				CDY	Sample	CDY/SRY	Mean	SD	SE		Name	Gene	Sample	CDY/SRY	Mean	SD	SE	t-test	p-value
			1093	1.57718	1.51526	0.0875634	0.0437817					1093	1.67405	1.72736	0.0753852	0.0376926		Bono	CDY	1093	1.57718	1.62131	0.139446	0.0697229	0.121851	0.910721
			1093	1.45335								1093	1.78067								1.45335
																					1.67405
																					1.78067
		CDY*	Sample	CDY*/SRY	Mean	SD	SE				CDY*	Sample	CDY*/SRY	Mean	SD	SE		Name	Gene	Sample	CDY*/SRY	Mean	SD	SE	t-test	p-value
			1093	1.49233	1.56986	0.10965	0.0548251					1093	1.76871	1.84993	0.114865	0.0574325		Bono	CDY*	1093	1.49233	1.7099	0.185882	0.0929409	0.130102	0.904719
			1093	1.6474								1093	1.93115								1.6474
																					1.76871
																					1.93115
