# Supplementary material for: Y-Chromosome Variation in Hominids: Intraspecific Variation Is Limited to the Polygamous Chimpanzee
Source: PLoS One. 2011 Dec 27;6(12):e29311. doi: 10.1371/journal.pone.0029311 (PMC3246485; doi:10.1371/journal.pone.0029311)
Supplement: Table S8 — Primer sequences. (XLS) [file pone.0029311.s008.xls]

## Sheet: Hoja1
Table S8: Primer sequences
Gene	Primer	Primer (5`→3`)	Amplicon (bp)
SRY new	F	GCCACACACTCAAGAATGGA	124
	R	CCAATGTTACCCGATTGTCC
DAZa	F	GGGAACATGGCGAGGTTTTA	126/127
	R	GCACTTATCATGCTGGCTCA
DAZ bis	F	ATATCAGGTGATGCGTCGTC	150
	R	GGGTGTGTTTTGGTTTTTCC
CDY	F	TGGAGAGGTTCAGGCACATG	111
	R	TCCAGCTCTTCACCAGGTTC
CDY*	F	CTTAGCTTCCCTCCCAGAAA	150
	R	GGAGAATGATCGTCAGTGGA
